# Supplementary material for: Unravelling the Phytotoxic Effects of Glyphosate on Sensitive and Resistant Amaranthus palmeri Populations by GC–MS and LC–MS Metabolic Profiling
Source: Plants (Basel). 2023 Mar 16;12(6):1345. doi: 10.3390/plants12061345 (PMC10058430; doi:10.3390/plants12061345)
Supplement: Supplementary file 1 [file plants-12-01345-s001.zip]

Archive with 1 entries (1 files):
- plants-2105890-supplementary.pdf
